# Supplementary material for: Functional profiling and visualization of the sphingolipid metabolic network in vivo
Source: EMBO Rep. 2025 Nov 10;26(24):6380–417. doi: 10.1038/s44319-025-00632-0 (PMC12714868; doi:10.1038/s44319-025-00632-0)
Supplement: Supplementary file 1 — Table EV1 [file 44319_2025_632_MOESM1_ESM.xlsx]

## Sheet: Table EV1
Table EV1 A summary of the gene function, viability, and profiling results of HG lines
Gene	isoform targeted by HG insertion	Enzymatic name (Expasy)	Molecular function evidence	Reference	HG viability at the adult stage	Anti-HA immunoblot (whole animal lysate)	Anti-HA immunostaining (adult brains)	Cell type expression (HG>nls-mCherry)
lace	RA/RB	Serine C-palmitoyltransferase	inferred from direct assay	(Adachi-Yamada et al., 1999; PMID: 10490662)	viable	positive	positive	neuron-enriched
spt-1	RA/RB/RC	Serine C-palmitoyltransferase	inferred from sequence or structural similarity		viable	positive	positive	No enrichment
CG10425/kdsr	RA	3-dehydrosphinganine reductase	inferred from sequence or structural similarity		viable	positive	positive	neuron-enriched
ORMDL	RA	SPT complex suppressor	inferred from biological aspect of ancestor		viable	positive	positive	neuron-enriched
bwa	RB	Ceramidase	(No enzymatic activities) inferred from direct assay and mutant phenotypes	(Yang et al., 2010; PMID: 20112046) (Yuan et al., 2011; PMID: 21148295)	viable	negative	positive	No enrichment
sk1	RA/RB	Sphingosine kinase	inferred from direct assay	(Herr et al., 2004; PMID: 14722126)	viable	positive	positive	glia-enriched
sk2	RA	Sphingosine kinase	inferred from direct assay	(Herr et al., 2004; PMID: 14722126)	viable	negative	positive
cerk	RA/RB	Ceramide kinase	inferred from direct assay	(Dasgupta et al., 2009; PMID: 19892737)	viable	positive	positive	neuron-enriched
wun	RA/RB	Phosphatidate phosphatase	inferred from direct assay	(Burnett and Howard, 2003; PMID: 12856002)	viable	positive	positive	glia-enriched
wun2	RA/RB	Phosphatidate phosphatase	inferred from direct assay	(Renault et al., 2004; PMID: 15331773)	viable	negative	positive	No enrichment
laza	RA	Phosphatidate phosphatase	inferred from sequence or structural similarity		viable	positive	positive	No expression
CG11425	RA	Phosphatidate phosphatase	inferred from sequence or structural similarity		viable	positive	negative	glia-enriched
CG11426	RA	Phosphatidate phosphatase	inferred from sequence or structural similarity		viable	negative	negative	glia-enriched
CG11437	RA	Phosphatidate phosphatase	inferred from sequence or structural similarity		viable	negative	negative	glia-enriched
CG11438	RA/RB	Phosphatidate phosphatase	inferred from biological aspect of ancestor		viable	negative	positive	No enrichment
SMSr	RA	sphingomyelin synthase/ ceramide cholinephosphotransferase	inferred from direct assay	(Vacaru et al., 2009; PMID: 19506037)	viable	positive	positive	neuron-enriched
nSMase	RA	Sphingomyelin phosphodiesterase	inferred from mutant phenotypes	(This paper)	viable	positive	positive	glia-enriched
CG3376/aSMase	RA/RC	Acidic sphingomyelin phosphodiesterase	inferred from mutant phenotypes	(This paper)	viable	positive	positive	glia-enriched
CG15533	RA	Acidic sphingomyelin phosphodiesterase	inferred from biological aspect of ancestor		viable	positive	positive	No expression
CG15534	RA	Acidic sphingomyelin phosphodiesterase	inferred from biological aspect of ancestor		viable	positive	positive	No expression
CG6962	RA	Sphingomyelin phosphodiesterase D	inferred from mutant phenotypes	(This paper)	viable	positive	positive	neuron-enriched
GlcT	RA	Ceramide glucosyltransferase	inferred from direct assay	(Kohyama-Koganeya et al., 2004; PMID: 15210713)	viable	negative	positive	neuron-enriched
egh	RB/RC/RD	Beta-1,4-mannosyltransferase	inferred from direct assay	(Wandall et al., 2003; PMID: 12454022)	viable	positive	positive	neuron-enriched
brn	RA	Beta-1,3-N-acetylglucosaminyltransferase	inferred from direct assay	(Muller et al., 2002; PMID: 12130631) (Schwientek et al., 2002;PMID: 12130651)	viable	positive	positive	neuron-enriched
Gal	RA/RB	Beta-galactosidase	inferred from direct assay	(Fuerst et al., 1987; https://doi.org/10.1016/0020-1790(87)90089-8)	viable	positive	negative	glia-enriched
Ect3	RA	Beta-galactosidase	inferred from biological aspect of ancestor		viable	positive	negative	glia-enriched
CG33090	RB/RC/RD/RE	Beta-glucosidase/ Glucosylceramidase	inferred from sequence or structural similarity		viable	positive	positive	neuron-enriched
CG1318/Hexo1	RD/RE/RF	Beta-N-acetylhexosaminidase	inferred from direct assay	(Sommer and Spindler, 1991; PMID: 1834255) (Leonard et al., 2006; PMID: 16339150)	viable	positive	positive	neuron-enriched
Hexo2	RA	Beta-N-acetylhexosaminidase	inferred from direct assay	(Sommer and Spindler, 1991; PMID: 1834255) (Leonard et al., 2006; PMID: 16339150)	viable	negative	positive	glia-enriched
fdl	RB/RC/RE/RG/RF	Beta-N-acetylhexosaminidase	inferred from direct assay	(Geisler et al., 2008; PMID: 18303021) (Leonard et al., 2006; PMID: 16339150) (Sommer and Spindler, 1991; PMID: 1834255)	viable	positive	positive	neuron-enriched
CG17223/α4GT1	RA	Alpha-1,4-N-acetylgalactosaminyltransferase	inferred from direct assay	(Chen et al., 2007; PMID: 17498683) (Mucha et al., 2004; PMID: 15130086)	viable	positive	positive	neuron-enriched
CG8536/β4GalNAcTA	RA	N-acetyl-beta-glucosaminyl-glycoprotein 4-beta-N- acetylgalactosaminyltransferase	inferred from direct assay	(Haines and Irvine, 2005; PMID: 15563714) (Chen et al., 2007; PMID: 17498683) (Johswich et al., 2009; PMID: 19139268)	viable	positive	positive	No enrichment
CG14517/β4GalNAcTB	RA	N-acetyl-beta-glucosaminyl-glycoprotein 4-beta-N- acetylgalactosaminyltransferase	inferred from direct assay	(Haines and Irvine, 2005; PMID: 15563714) (Chen et al., 2007; PMID: 17498683) (Johswich et al., 2009; PMID: 19139268)	viable	positive	negative	neuron-enriched
Gba1a	RA	Glucosylceramidase	inferred from genetic interaction with gba1b	(Maor et al., 2013; PMID: 24020503)	viable	negative	positive	No expression
Gba1b	RB/RC	Glucosylceramidase	inferred from mutant phenotype	(Cabasso et al., 2019; PMID: 31505865)	viable	positive	negative	glia-enriched
mdy	RA/RB/RC/RE	Diacylglycerol acyltransferase	inferred from direct assay	(Buszczak et al., 2002; PMID: 11973306)	viable	negative	positive	glia-enriched
Dgat2	RA	Diacylglycerol acyltransferase	inferred from sequence or structural similarity		viable	positive	negative
eloF	RA	Fatty acid elongase	inferred from direct assay	(Chertemps et al., 2007; PMID: 17360514)	viable	negative	negative	glia-enriched
CG6299	RA/RB/RC/RD/RE	Glycolipid transfer protein	inferred from biological aspect of ancestor		viable	positive	positive
CG30392	RA/RB	Ceramide 1-phosphate (C1P) transfer protein	inferred from biological aspect of ancestor		viable	positive	positive	neuron-enriched
ghi	RA	small regulatory subunit of SPT	No evidence for molecular function		viable	positive	positive	neuron-enriched
schlank	RA/RB	Sphingosine N-acyltransferase	inferred from direct assay	(Bauer et al., 2009; PMID: 19834458)	lethal	positive	positive	neuron-enriched
ifc	RA/RB	Sphingolipid 4-desaturase	inferred from direct assay	(Ternes et al., 2002; PMID: 11937514)	viable	positive	positive	glia-enriched
CDase	RA/RB/RC/RD/RE/RF	Ceramidase	inferred from direct assay	(Yoshimura et al., 2002; PMID: 12153720) (Acharya et al., 2003; PMID: 12637747) (Acharya et al., 2008; PMID: 18184565)	viable	positive	positive	glia-enriched
sply	RA/RB	Sphinganine-1-phosphate aldolase	inferred from direct assay	(Herr et al., 2003; PMID: 12702658)	viable	positive	positive	neuron-enriched
cpes	RA/RB/RC/RD	Ceramide phosphoethanolamine synthase	inferred from direct assay	(Vacaru et al., 2013; PMID: 23449981)	lethal with escaper	positive	positive	glia-enriched
Acsl	RA/RB/RC/RD/RE/RF/RG/RH/RI/RJ	Long-chain-fatty-acid-CoA ligase	inferred from mutant phenotype	(Huang et al., 2016; PMID: 27656110)	lethal	positive	positive
elovl7	RA	Fatty acid elongase	inferred from sequence or structural similarity		lethal	positive	negative	glia-enriched
fa2h	RB	fatty acid alpha-hydroxylase	inferred from mutant phenotype	(Carvalho et al., 2010; PMID: 20940226)	viable	positive	negative	glia-enriched
cert	RA/RB/RC	Ceramide transport protein	inferred from direct assay	(Rao et al., 2007; PMID: 17592126)	viable	positive	positive	neuron-enriched
spin	RB/RD	Sphingosine-1-phosphate (S1P) transporter	inferred from biological aspect of ancestor		lethal	positive	positive	neuron-enriched
Sap-r	RA/RB	single pro-saposin (protein precursor of Saposins)	No evidence for molecular function		lethal	positive	positive	neuron-enriched
This table provides the list of gene targeted by HG insertion, indicating the modified isoforms, their enzymatic functions (with reference), the homozygous viability, and the descriptive results of transcriptional and translational profiling.
