# Supplementary material for: Functional profiling and visualization of the sphingolipid metabolic network in vivo
Source: EMBO Rep. 2025 Nov 10;26(24):6380–417. doi: 10.1038/s44319-025-00632-0 (PMC12714868; doi:10.1038/s44319-025-00632-0)
Supplement: Supplementary file 4 — Source data Fig. 1 [file 44319_2025_632_MOESM4_ESM.zip]

Archive with 24 entries (17 files):
- Figure 1/
- Figure 1/1C/
- Figure 1/1C/CDase mCD8GFP Luc-IR posterior 2/
- Figure 1/1C/CDase mCD8GFP Luc-IR posterior 2/230223 CDase mCD8GFP Luc-IR posterior 2_c1.tif
- Figure 1/1C/CDase mCD8GFP Luc-IR posterior 2/230223 CDase mCD8GFP Luc-IR posterior 2_c2.tif
- Figure 1/1C/CDase mCD8GFP Luc-IR posterior 2/230223 CDase mCD8GFP Luc-IR posterior 2_c3.tif
- Figure 1/1C/CDase mCD8GFP Luc-IR posterior 2/230223 CDase mCD8GFP Luc-IR posterior 2_c1+2+3.tif
- Figure 1/1C/CDase mCD8GFP Luc-IR posterior 2/desktop.ini
- Figure 1/1C/CDase mCD8GFP CDase-IR posterior 1/
- Figure 1/1C/CDase mCD8GFP CDase-IR posterior 1/230223 CDase mCD8GFP CDase-IR posterior 1_c1.tif
- Figure 1/1C/CDase mCD8GFP CDase-IR posterior 1/230223 CDase mCD8GFP CDase-IR posterior 1_c2.tif
- Figure 1/1C/CDase mCD8GFP CDase-IR posterior 1/230223 CDase mCD8GFP CDase-IR posterior 1_c3.tif
- Figure 1/1C/CDase mCD8GFP CDase-IR posterior 1/230223 CDase mCD8GFP CDase-IR posterior 1_c1+2+3.tif
- Figure 1/1C/CDase mCD8GFP CDase-IR posterior 1/desktop.ini
- Figure 1/1C/desktop.ini
- Figure 1/1D/
- Figure 1/1D/Actin/
- Figure 1/1D/Actin/Fig 1D Actin.jpg
- Figure 1/1D/Actin/desktop.ini
- Figure 1/1D/HA/
- Figure 1/1D/HA/Fig 1D HA.jpg
- Figure 1/1D/HA/desktop.ini
- Figure 1/1D/desktop.ini
- Figure 1/desktop.ini
