# Supplementary material for: Functional profiling and visualization of the sphingolipid metabolic network in vivo
Source: EMBO Rep. 2025 Nov 10;26(24):6380–417. doi: 10.1038/s44319-025-00632-0 (PMC12714868; doi:10.1038/s44319-025-00632-0)
Supplement: Supplementary file 5 — Source data Fig. 2 [file 44319_2025_632_MOESM5_ESM.zip]

Archive with 39 entries (30 files):
- Figure 2/
- Figure 2/2A/
- Figure 2/2A/Actin/
- Figure 2/2A/Actin/Fig 2A Actin.jpg
- Figure 2/2A/Actin/desktop.ini
- Figure 2/2A/HA/
- Figure 2/2A/HA/Fig 2A HA.jpg
- Figure 2/2A/HA/desktop.ini
- Figure 2/2A/desktop.ini
- Figure 2/2B/
- Figure 2/2B/2B Merge.tif
- Figure 2/2B/2B_ch00.tif
- Figure 2/2B/2B_ch01.tif
- Figure 2/2B/desktop.ini
- Figure 2/2C/
- Figure 2/2C/sk1-HG nls-mCherry Merge.tif
- Figure 2/2C/sk1-HG nls-mCherry inset mCherry.tif
- Figure 2/2C/sk1-HG nls-mCherry inset repo.tif
- Figure 2/2C/sk1-HG nls-mCherry inset Merge.tif
- Figure 2/2C/sk1-CRIMIC nls-mCherry Merge.tif
- Figure 2/2C/sk1-CRIMIC nls-mCherry inset Merge.tif
- Figure 2/2C/sk1-CRIMIC nls-mCherry inset mCherry.tif
- Figure 2/2C/sk1-CRIMIC nls-mCherry inset repo.tif
- Figure 2/2C/desktop.ini
- Figure 2/2D/
- Figure 2/2D/2D.xlsx
- Figure 2/2D/desktop.ini
- Figure 2/2E/
- Figure 2/2E/2E.xlsx
- Figure 2/2E/desktop.ini
- Figure 2/2G/
- Figure 2/2G/(top)R25H07 wun2 rCD2RFP_ORG.tif
- Figure 2/2G/(top)R25H07 wun2 DLG_ORG.tif
- Figure 2/2G/(top)R25H07 wun2 mCD8GFP_ORG.tif
- Figure 2/2G/(bot)R25H07 wun2 rCD2RFP_ORG.tif
- Figure 2/2G/(bot)R25H07 wun2 DLG_ORG.tif
- Figure 2/2G/(bot)R25H07 wun2 mCD8GFP_ORG.tif
- Figure 2/2G/desktop.ini
- Figure 2/desktop.ini
