# Supplementary material for: Functional profiling and visualization of the sphingolipid metabolic network in vivo
Source: EMBO Rep. 2025 Nov 10;26(24):6380–417. doi: 10.1038/s44319-025-00632-0 (PMC12714868; doi:10.1038/s44319-025-00632-0)
Supplement: Supplementary file 5 — Source data Fig. 2 [file 44319_2025_632_MOESM5_ESM.zip › Figure 2/2D/2D.xlsx]

## Sheet: 2D
sk1-HG	sk1-CRIMIC
2493	3782
2529	4224
2322	3322
