# Supplementary material for: Functional profiling and visualization of the sphingolipid metabolic network in vivo
Source: EMBO Rep. 2025 Nov 10;26(24):6380–417. doi: 10.1038/s44319-025-00632-0 (PMC12714868; doi:10.1038/s44319-025-00632-0)
Supplement: Supplementary file 5 — Source data Fig. 2 [file 44319_2025_632_MOESM5_ESM.zip › Figure 2/2E/2E.xlsx]

## Sheet: 2E
	sk1-HG			sk1 CRIMIC
nls-mCherry colocated	72	118	116	69	19	111
nls-mCherry non-colocated	2421	2411	2206	3713	4205	3211
elav colocated	73	121	122	68	18	116
elav non-colocated	25031	25292	27082	24631	33042	14472
nls-mCherry colocated	1289	1156	747	2207	2689	2218
nls-mCherry non-colocated	1204	1373	1575	1575	1535	1104
repo colocated	1279	1135	743	2147	2510	4254
repo non-colocated	2225	1517	2238	1677	861	1054
total nls-mCherry	2493	2529	2322	3782	4224	3322
total elav	25104	25413	27204	24699	33060	14588
elav coloc/total elav	0.0029079	0.00476134	0.00448463	0.00275315	0.000544465	0.00795174
total nls-mCherry	2493	2529	2322	3782	4224	3322
total repo	3504	2652	2981	3824	3371	5308
repo coloc/total repo	0.365011	0.427979	0.249245	0.561454	0.744586	0.801432
