# Supplementary material for: Functional profiling and visualization of the sphingolipid metabolic network in vivo
Source: EMBO Rep. 2025 Nov 10;26(24):6380–417. doi: 10.1038/s44319-025-00632-0 (PMC12714868; doi:10.1038/s44319-025-00632-0)
Supplement: Supplementary file 6 — Source data Fig. 3 [file 44319_2025_632_MOESM6_ESM.zip]

Archive with 23 entries (19 files):
- Figure 3/
- Figure 3/3A/
- Figure 3/3A/3A mCherry.tif
- Figure 3/3A/3A repo.tif
- Figure 3/3A/3A elav.tif
- Figure 3/3A/3A repo+mCherry.tif
- Figure 3/3A/3A elav+mCherry.tif
- Figure 3/3A/3A single z repo+mCherry.tif
- Figure 3/3A/3A single z elav+mCherry.tif
- Figure 3/3A/desktop.ini
- Figure 3/3B/
- Figure 3/3B/3B mCherry.tif
- Figure 3/3B/3B repo.tif
- Figure 3/3B/3B elav.tif
- Figure 3/3B/3B repo+mCherry.tif
- Figure 3/3B/3B elav+mCherry.tif
- Figure 3/3B/3B single z mCherry+repo.tif
- Figure 3/3B/3B single z mCherry+elav.tif
- Figure 3/3B/desktop.ini
- Figure 3/3C/
- Figure 3/3C/3C.xlsx
- Figure 3/3C/desktop.ini
- Figure 3/desktop.ini
