# Supplementary material for: Functional profiling and visualization of the sphingolipid metabolic network in vivo
Source: EMBO Rep. 2025 Nov 10;26(24):6380–417. doi: 10.1038/s44319-025-00632-0 (PMC12714868; doi:10.1038/s44319-025-00632-0)
Supplement: Supplementary file 6 — Source data Fig. 3 [file 44319_2025_632_MOESM6_ESM.zip › Figure 3/3C/3C.xlsx]

## Sheet: summary
	p value	elav %	repo %
CG30392	0.00031595	99.6492	0.350786	0.350786
Schlank	0.000990693	99.6278	0.372239	0.372239
CG17223	1.05794e-08	99.5526	0.447441	0.447441
brn	0.00217619	99.478	0.521967	0.521967
glct	0.0013472	99.4112	0.588846	0.588846
CG10425	7.79054e-08	99.2055	0.794514	0.794514
egh	4.35289e-05	99.1669	0.833078	0.833078
sply	1.40475e-06	99.0761	0.923933	0.923933
ORMDL	6.50951e-05	98.6576	1.34243	1.34243
CG14517	0.000138267	98.5045	1.49548	1.49548
cerk	0.00239134	97.3596	2.64039	2.64039
smsr	0.000129574	96.9099	3.09014	3.09014
fdl	0.0394664	96.8203	3.1797	3.1797
spin	0.00244276	96.7982	3.20182	3.20182
CG1318	0.00204198	96.093	3.90697	3.90697
CG33090	0.0171077	96.0529	3.94707	3.94707
lace	0.000544202	95.8491	4.15086	4.15086
sk2	0.152553	95.5738	4.42621	4.42621
ghi	0.0221291	95.0601	4.93991	4.93991
CG6962	0.0343521	93.6025	6.39746	6.39746
cert	0.0326475	92.3407	7.65926	7.65926
Dgat2	0.869899	90.5452	9.45475	9.45475
CG6299	0.0952203	88.9012	11.0988	11.0988
bwa	0.719998	87.0047	12.9953	12.9953
acsl	0.960685	85.6958	14.3042	14.3042
spt-I	0.0803876	84.8191	15.1809	15.1809
cpes	0.0180811	84.3683	15.6317	15.6317
wun2	0.0899077	78.7852	21.2148	21.2148
wun	0.021732	75.192	24.808	24.808
CG8536	0.258966	74.8747	25.1253	25.1253
CG11438	0.143248	65.4216	34.5784	34.5784
ifc	2.6141e-07	64.2999	35.7001	35.7001
nSMase	0.0197988	55.5982	44.4018	44.4018
eloF	0.0015097	45.6983	54.3017	54.3017
fa2h	0.00224805	42.6908	57.3092	57.3092
CG11425	0.000573333	40.3209	59.6791	59.6791
hexo2	1.19786e-06	17.7954	82.2046	82.2046
CG11437	4.18266e-07	16.8188	83.1812	83.1812
elovl	0.000366103	16.6958	83.3042	83.3042
mdy	6.31157e-07	15.4283	84.5717	84.5717
CG11426	7.75805e-06	10.2318	89.7682	89.7682
sk1	5.72765e-06	9.33129	90.6687	90.6687
CG3376	4.38758e-07	8.27582	91.7242	91.7242
ect-3	6.5444e-08	8.04327	91.9567	91.9567
Cdase	8.53817e-11	7.32825	92.6717	92.6717
gab1b	2.26024e-05	6.51607	93.4839	93.4839
Gal	4.17429e-07	3.30662	96.6934	96.6934

## Sheet: acsl
	acsl Before Cre					acsl CRIMIC
	N=1	N=2	N=3	N=4	N=5	N=1	N=2	N=3	N=4
nls-mCherry colocated	15989	14503	9751	10262	12162	67	57	76	97
nls-mCherry non-colocated	8008	13821	13082	12678	13540	684	789	820	929
elav colocated	16327	14919	9712	10542	12323	75	58	81	100
elav non-colocated	9640	7807	9507	5923	6702	23205	25170	23218	27050
nls-mCherry colocated	1261	1798	2263	2150	2495	87	85	39	95
nls-mCherry non-colocated	22736	26526	20570	20790	23207	664	761	857	931
repo colocated	1219	1718	2124	2071	2359	86	83	39	95
repo non-colocated	1467	608	1587	1432	1925	2845	3442	2998	3129
total nls-mCherry	23997	28324	22833	22940	25702	751	846	896	1026
total elav	25967	22726	19219	16465	19025	23280	25228	23299	27150
elav coloc/total elav	0.62876	0.656473	0.505333	0.640267	0.647727	0.00322165	0.00229903	0.00347654	0.00368324
total nls-mCherry	23997	28324	22833	22940	25702	751	846	896	1026
total repo	2686	2326	3711	3503	4284	2931	3525	3037	3224
repo coloc/total repo	0.453835	0.738607	0.572352	0.591208	0.550654	0.0293415	0.0235461	0.0128416	0.0294665
total elav/total repo	9.66754	9.77042	5.17893	4.70026	4.44094	7.94268	7.15688	7.67172	8.42122
nls elav/nls repo	12.6796	8.06618	4.30888	4.77302	4.87455	0.770115	0.670588	1.94872	1.02105
colocated elav percentage	92.6899	88.97	81.1636	82.6781	82.9774	43.5065	40.1408	66.087	50.5208
colocated repo percentage	7.31014	11.03	18.8364	17.3219	17.0226	56.4935	59.8592	33.913	49.4792
total elav percentage	90.6258	90.7153	83.816	82.4569	81.6208	88.8177	87.7404	88.4683	89.3857
total repo percentage	9.37424	9.28469	16.184	17.5431	18.3792	11.1823	12.2596	11.5317	10.6143
t.test	0.960685					0.000546754
average colocated elav %	85.6958					50.0638
average colocated repo %	14.3042					49.9362

## Sheet: brn
	brn before Cre
	N=1	N=2	N=3
nls-mCherry colocated	723	528	471
nls-mCherry non-colocated	998	1137	842
elav colocated	787	572	500
elav non-colocated	20583	14053	23953
nls-mCherry colocated	1	2	5
nls-mCherry non-colocated	1718	1663	1308
repo colocated	3	2	4
repo non-colocated	3371	2277	2338
total nls-mCherry	1721	1665	1313
total elav	21370	14625	24453
elav coloc/total elav	0.0368273	0.0391111	0.0204474
total nls-mCherry	1719	1665	1313
total repo	3374	2279	2342
repo coloc/total repo	0.000889152	0.000877578	0.00170794
total elav/total repo	6.33373	6.41729	10.4411
nls elav/nls repo	723	264	94.2
colocated elav percentage	99.8619	99.6226	98.9496
colocated repo percentage	0.138122	0.377358	1.05042
total elav percentage	86.3644	86.518	91.2596
total repo percentage	13.6356	13.482	8.74044
t.test	0.00217619
average colocated elav %	99.478
average colocated repo %	0.521967

## Sheet: bwa
	Bwa Before Cre			Bwa after Cre			Bwa CRIMIC
nls-mCherry colocated	7709	7596	6375	3915	4166	9699	8712	8205	11227	7969
nls-mCherry non-colocated	2593	2100	3471	4163	3163	9699	6192	7357	6624	7085
elav colocated	8112	7964	7122	4249	4363	11376	9145	8654	11769	8776
elav non-colocated	15116	17276	17293	4121	5399	16267	10952	15033	12755	11100
nls-mCherry colocated	150	115	103	264	1440	728	2378	2235	1952	947
nls-mCherry non-colocated	10152	9581	9743	7814	5889	18670	12526	13327	15899	14107
repo colocated	147	115	100	232	1349	703	2345	2197	1898	947
repo non-colocated	2525	2900	1980	181	634	2029	674	840	1102	538
total nls-mCherry	10302	9696	9846	8078	7329	19398	14904	15562	17851	15054
total elav	23228	25240	24415	8370	9762	27643	20097	23687	24524	19876
elav coloc/total elav	0.349234	0.315531	0.291706	0.507646	0.446937	0.411533	0.455043	0.365348	0.479897	0.441538
total nls-mCherry	10302	9696	9846	8078	7329	19398	14904	15562	17851	15054
total repo	2672	3015	2080	413	1983	2732	3019	3037	3000	1485
repo coloc/total repo	0.055015	0.0381426	0.0480769	0.561743	0.680282	0.257321	0.776747	0.723411	0.632667	0.63771
total elav/total repo	8.69311	8.37148	11.738	20.2663	4.92284	10.1182	6.65684	7.79947	8.17467	13.3845
nls elav/nls repo	51.3933	66.0522	61.8932	14.8295	2.89306	13.3228	3.66358	3.67114	5.75154	8.41499
colocated elav percentage	98.0914	98.5086	98.41	93.6827	74.3132	93.0181	78.5573	78.592	85.1886	89.3786
colocated repo percentage	1.90864	1.49138	1.59	6.3173	25.6868	6.98187	21.4427	21.408	14.8114	10.6214
total elav percentage	89.6834	89.3293	92.1495	95.2977	83.1162	91.0058	86.9398	88.6357	89.1004	93.0481
total repo percentage	10.3166	10.6707	7.85054	4.70227	16.8838	8.99424	13.0602	11.3643	10.8996	6.95192
t.test	0.000890949			0.719998			0.069944
average colocated elav %	98.3367			87.0047			82.9291
average colocated repo %	1.66334			12.9953			17.0709

## Sheet: CDase
	CDase before Cre			CDase After Cre						CDase CRIMIC
nls-mCherry colocated	57	18	39	34	364	46	60	118	62	17	29	6
nls-mCherry non-colocated	1839	1897	1825	1188	3289	1866	1626	2253	1895	293	515	137
elav colocated	54	17	39	34	351	47	65	119	62	17	34	6
elav non-colocated	22621	22616	19047	26853	21869	23467	20281	24425	23270	24609	23363	20116
nls-mCherry colocated	1386	1640	1373	1033	1376	1615	1163	1350	1432	20	18	14
nls-mCherry non-colocated	510	275	491	189	2277	297	523	1021	525	290	526	129
repo colocated	1349	1592	1337	1026	1311	1523	1116	1297	1376	20	18	14
repo non-colocated	1866	2300	1942	2872	1963	2078	2496	1924	2334	2924	1864	2804
total nls-mCherry	1896	1915	1864	1222	3653	1912	1686	2371	1957	310	544	143
total elav	22675	22633	19086	26887	22220	23514	20346	24544	23332	24626	23397	20122
elav coloc/total elav	0.00238148	0.000751116	0.00204338	0.00126455	0.0157966	0.00199881	0.00319473	0.00484844	0.00265729	0.000690327	0.00145318	0.000298181
total nls-mCherry	1896	1915	1864	1222	3653	1912	1686	2371	1957	310	544	143
total repo	3215	3892	3279	3898	3274	3601	3612	3221	3710	2944	1882	2818
repo coloc/total repo	0.419596	0.409044	0.407746	0.263212	0.400428	0.422938	0.30897	0.40267	0.370889	0.00679348	0.00956429	0.00496806
total elav/total repo	7.05288	5.81526	5.82068	6.89764	6.78681	6.52985	5.63289	7.61999	6.28895	8.36481	12.432	7.14053
nls elav/nls repo	0.0411255	0.0109756	0.028405	0.0329138	0.264535	0.028483	0.0515907	0.0874074	0.0432961	0.85	1.61111	0.428571
colocated elav percentage	3.9501	1.08565	2.76204	3.1865	20.9195	2.76942	4.90597	8.03815	4.14993	45.9459	61.7021	30
colocated repo percentage	96.0499	98.9144	97.238	96.8135	79.0805	97.2306	95.094	91.9619	95.8501	54.0541	38.2979	70
total elav percentage	87.5821	85.327	85.3387	87.338	87.1578	86.7195	84.9236	88.3991	86.2806	89.3217	92.5551	87.7158
total repo percentage	12.4179	14.673	14.6613	12.662	12.8422	13.2805	15.0764	11.6009	13.7194	10.6783	7.44491	12.2842
t.test	1.93547e-07			8.53817e-11						0.00897899
average colocated elav %	2.59926			7.32825						45.8827
average colocated repo %	97.4007			92.6717						54.1173

## Sheet: Cerk
	Cerk After Cre
nls-mCherry colocated	8172	4520	6105
nls-mCherry non-colocated	4790	3604	1965
elav colocated	8355	4698	6253
elav non-colocated	18402	13248	21105
nls-mCherry colocated	280	123	122
nls-mCherry non-colocated	12682	8001	7948
repo colocated	258	123	116
repo non-colocated	2390	2543	3154
total nls-mCherry	12962	8124	8070
total elav	26757	17946	27358
elav coloc/total elav	0.312255	0.261785	0.228562
total nls-mCherry	12962	8124	8070
total repo	2648	2666	3270
repo coloc/total repo	0.097432	0.0461365	0.035474
total elav/total repo	10.1046	6.73143	8.36636
nls elav/nls repo	29.1857	36.748	50.041
colocated elav percentage	96.6872	97.3509	98.0408
colocated repo percentage	3.31283	2.64915	1.95921
total elav percentage	90.9947	87.0658	89.3235
total repo percentage	9.00527	12.9342	10.6765
t.test	0.00239134
average colocated elav %	97.3596
average colocated repo %	2.64039

## Sheet: cert
nls-mCherry colocated	6411	4930	7222	4779
nls-mCherry non-colocated	2689	3012	5422	1636
elav colocated	6820	5118	7644	5152
elav non-colocated	23182	22938	15989	21660
nls-mCherry colocated	671	372	589	338
nls-mCherry non-colocated	8429	7570	12055	6077
repo colocated	610	330	574	286
repo non-colocated	2212	3164	1955	2861
total nls-mCherry	9100	7942	12644	6415
total elav	30002	28056	23633	26812
elav coloc/total elav	0.227318	0.182421	0.323446	0.192153
total nls-mCherry	9100	7942	12644	6415
total repo	2822	3494	2529	3147
repo coloc/total repo	0.216159	0.0944476	0.226967	0.0908802
total elav/total repo	10.6315	8.02977	9.3448	8.51986
nls elav/nls repo	9.5544	13.2527	12.2615	14.1391
colocated elav percentage	90.5253	92.9838	92.4594	93.3946
colocated repo percentage	9.47472	7.01622	7.54065	6.60543
total elav percentage	91.4026	88.9255	90.3333	89.4956
total repo percentage	8.59737	11.0745	9.66669	10.5044
t.test	0.0326475
average colocated elav %	92.3407
average colocated repo %	7.65926

## Sheet: CG1318
nls-mCherry colocated	2353	1839	2180	2051	2080
nls-mCherry non-colocated	2899	1697	2347	2859	2451
elav colocated	2511	2012	2329	2186	2206
elav non-colocated	14524	16956	16062	16668	14915
nls-mCherry colocated	127	37	86	121	66
nls-mCherry non-colocated	5125	3499	4441	4789	4465
repo colocated	123	35	82	112	61
repo non-colocated	1963	1586	1858	1074	1839
total nls-mCherry	5252	3536	4527	4910	4531
total elav	17035	18968	18391	18854	17121
elav coloc/total elav	0.147402	0.106073	0.126638	0.115944	0.128848
total nls-mCherry	5252	3536	4527	4910	4531
total repo	2086	1621	1940	1186	1900
repo coloc/total repo	0.0589645	0.0215916	0.042268	0.0944351	0.0321053
total elav/total repo	8.16635	11.7014	9.4799	15.8971	9.01105
nls elav/nls repo	18.5276	49.7027	25.3488	16.9504	31.5152
colocated elav percentage	94.879	98.0277	96.2048	94.4291	96.9245
colocated repo percentage	5.12097	1.97228	3.79523	5.5709	3.07549
total elav percentage	89.0905	92.1269	90.4579	94.0818	90.011
total repo percentage	10.9095	7.87314	9.54208	5.91816	9.98896
t.test	0.00204198
average colocated elav %	96.093
average colocated repo %	3.90697

## Sheet: CG3376
	CG3376 Before Cre			CG3376 After Cre				CG3376 CRIMIC
nls-mCherry colocated	112	163	212	79	119	132	69	143	135	124
nls-mCherry non-colocated	1832	2230	2452	1486	2019	2011	1595	2023	1521	2326
elav colocated	121	175	225	82	128	136	76	148	145	128
elav non-colocated	12817	12662	15736	10691	15120	12900	14181	11111	13948	16715
nls-mCherry colocated	398	544	754	840	1080	1521	977	1044	695	1153
nls-mCherry non-colocated	1546	1849	1910	725	1058	622	687	1122	961	1297
repo colocated	394	544	753	834	1081	1524	977	1036	687	1135
repo non-colocated	1043	1589	2110	1274	2226	1736	2021	1701	1224	1368
total nls-mCherry	1944	2393	2664	1565	2138	2143	1664	2166	1656	2450
total elav	12938	12837	15961	10773	15248	13036	14257	11259	14093	16843
elav coloc/total elav	0.0093523	0.0136325	0.0140969	0.00761162	0.00839454	0.0104326	0.00533071	0.013145	0.0102888	0.0075996
total nls-mCherry	1944	2393	2664	1565	2138	2143	1664	2166	1656	2450
total repo	1437	2133	2863	2108	3307	3260	2998	2737	1911	2503
repo coloc/total repo	0.274182	0.25504	0.263011	0.395636	0.326882	0.467485	0.325884	0.378517	0.359498	0.453456
total elav/total repo	9.00348	6.01828	5.57492	5.11053	4.61083	3.99877	4.7555	4.11363	7.37467	6.72913
nls elav/nls repo	0.281407	0.299632	0.281167	0.0940476	0.110185	0.086785	0.0706244	0.136973	0.194245	0.107546
colocated elav percentage	21.9608	23.0552	21.9462	8.5963	9.92494	7.98548	6.59656	12.0472	16.2651	9.71026
colocated repo percentage	78.0392	76.9448	78.0538	91.4037	90.0751	92.0145	93.4034	87.9528	83.7349	90.2897
total elav percentage	90.0035	85.7515	84.7907	83.6348	82.1773	79.9951	82.6253	80.4444	88.0592	87.0619
total repo percentage	9.99652	14.2485	15.2093	16.3652	17.8227	20.0049	17.3747	19.5556	11.9408	12.9381
t.test	2.51232e-06			4.38758e-07				1.89005e-05
average colocated elav %	22.3207			8.27582				12.6742
average colocated repo %	77.6793			91.7242				87.3258

## Sheet: CG6299
	CG6299 After cre
nls-mCherry colocated	168	61	71
nls-mCherry non-colocated	249	227	199
elav colocated	179	64	75
elav non-colocated	23061	12545	17438
nls-mCherry colocated	17	9	9
nls-mCherry non-colocated	400	279	261
repo colocated	17	9	9
repo non-colocated	1584	1340	1509
total nls-mCherry	417	288	270
total elav	23240	12609	17513
elav coloc/total elav	0.00770224	0.00507574	0.00428253
total nls-mCherry	417	288	270
total repo	1601	1349	1518
repo coloc/total repo	0.0106184	0.00667161	0.00592885
total elav/total repo	14.5159	9.34692	11.5369
nls elav/nls repo	9.88235	6.77778	7.88889
colocated elav percentage	90.8108	87.1429	88.75
colocated repo percentage	9.18919	12.8571	11.25
total elav percentage	93.555	90.3353	92.0235
total repo percentage	6.44499	9.66471	7.97646
t.test	0.0952203
average colocated elav %	88.9012
average colocated repo %	11.0988

[truncated: 39 more sheets: CG6962, CG8536, CG10425, CG11425, CG11426, CG11437, CG11438, CG14517, CG17223, CG30392, CG33090, Dgat2, ect3, egh, eloF, elovl, fa2h, fdl, Gal, gba1b …]
