# Supplementary material for: Functional profiling and visualization of the sphingolipid metabolic network in vivo
Source: EMBO Rep. 2025 Nov 10;26(24):6380–417. doi: 10.1038/s44319-025-00632-0 (PMC12714868; doi:10.1038/s44319-025-00632-0)
Supplement: Supplementary file 7 — Source data Fig. 4 [file 44319_2025_632_MOESM7_ESM.zip]

Archive with 21 entries (17 files):
- Figure 4/
- Figure 4/4A/
- Figure 4/4A/4A single z Merge.tif
- Figure 4/4A/4A zoom-in HA.tif
- Figure 4/4A/4A zoom-in elav.tif
- Figure 4/4A/4A zoom-in repo.tif
- Figure 4/4A/4A zoom-in HA+repo.tif
- Figure 4/4A/4A zoom-in HA+elav.tif
- Figure 4/4A/desktop.ini
- Figure 4/4B/
- Figure 4/4B/4B zoom-in repo.tif
- Figure 4/4B/4B zoom-in HA.tif
- Figure 4/4B/4B single z Merge .tif
- Figure 4/4B/4B zoom-in HA+repo.tif
- Figure 4/4B/4B zoom-in HA+elav.tif
- Figure 4/4B/4B zoom-in elav.tif
- Figure 4/4B/desktop.ini
- Figure 4/4C/
- Figure 4/4C/4C.xlsx
- Figure 4/4C/desktop.ini
- Figure 4/desktop.ini
