# Supplementary material for: Functional profiling and visualization of the sphingolipid metabolic network in vivo
Source: EMBO Rep. 2025 Nov 10;26(24):6380–417. doi: 10.1038/s44319-025-00632-0 (PMC12714868; doi:10.1038/s44319-025-00632-0)
Supplement: Supplementary file 7 — Source data Fig. 4 [file 44319_2025_632_MOESM7_ESM.zip › Figure 4/4C/4C.xlsx]

## Sheet: 4C
	w1118	wun	wun2	spt-I	sply	spin	smsr	sk2	sk1	schlank	sap-r	nSMase	mdy	laza	lace	ifc	hexo2	glct	ghi	gba1b	gba1a	fdl	fa2h	elovl	elof	egh	ect-3	cert	cerk	bwa	acsl	ormdl	Gal	Dgat2	Cpes	CG8536	CG6962	CG3376	CG33090	CG30392	CG17223	CG15534	CG15533	CG14517	CG1318	CG11438	CG11437	CG11426	CG11425
	0.63902	0.0886465	0.833908	0.857039	0.581462	0.88549	0.881022	0.602407	0.423525	1.455	0.733606	0.831697	0.501877	0.882766	0.927894	0.611405	0.744588	0.852273	0.683933	0.744448	0.939991	0.866553	0.959766	0.584358	0.545864	0.858005	0.687803	0.701666	0.864026	0.69154	0.96741	0.786765	0.6066	0.695767	0.609798	0.77888	1.07147	0.706182	1.18088	1.06749	0.654835	0.605792	0.651649	0.637059	0.878671	0.730016	0.760179	0.585794	0.67868
	0.743838	0.522003	0.729963	0.777766	0.636088	1.03085	0.826564	0.79608	0.4933	1.29513	0.823941	0.903006	0.644355	0.666286	1.00108	0.695152	0.734082	1.23416	0.708343	0.689243	1.04947	0.889332	1.01776	0.57398	0.541418	0.967461	0.762556	0.694048	0.820765	0.694349	0.847059	0.629854	0.469371	0.853135	0.680212	0.745649	1.0776	0.756722	1.03943	0.903602	0.567401	0.874483	0.886816	0.746636	0.563041	0.907334	0.642439	0.611188	0.976733
	0.644713				0.746941	0.939096	0.95695	0.777178	0.441222	1.28201		0.741657		0.868077			0.739964	0.790325	0.665299	0.715295	0.91293	0.804821							1.02172	0.822787	0.949032	0.71806	0.911031	0.647667		0.763457	1.33547	0.756515	1.02556	1.03814			0.844557			0.903183
					0.601522							0.709526																									1.23193
					0.538568							0.882374
t-test		0.113694	0.16781	0.0754598	0.341094	0.00711681	0.0139861	0.521925	0.00503981	0.000510768	0.15992	0.0507685	0.232804	0.169959	0.0113539	0.703429	0.135755	0.118667	0.796239	0.342125	0.00563694	0.0137608	0.0077584	0.115999	0.057331	0.0289213	0.413012	0.651624	0.0317544	0.334501	0.00834464	0.563398	0.924957	0.470576	0.589109	0.0700668	0.00156831	0.167307	0.00251252	0.00578108	0.321824	0.597952	0.212627	0.807058	0.743798	0.0647422	0.709383	0.183635	0.293258
[truncated: 4 more columns]
