# Supplementary material for: Functional profiling and visualization of the sphingolipid metabolic network in vivo
Source: EMBO Rep. 2025 Nov 10;26(24):6380–417. doi: 10.1038/s44319-025-00632-0 (PMC12714868; doi:10.1038/s44319-025-00632-0)
Supplement: Supplementary file 8 — Source data Fig. 5 [file 44319_2025_632_MOESM8_ESM.zip]

Archive with 20 entries (16 files):
- Figure 5/
- Figure 5/5C/
- Figure 5/5C/5C HA.jpg
- Figure 5/5C/5C Actin.jpg
- Figure 5/5C/5C quantification.xlsx
- Figure 5/5C/desktop.ini
- Figure 5/5D/
- Figure 5/5D/5D HA.jpg
- Figure 5/5D/5D Actin.jpg
- Figure 5/5D/5D quantification.xlsx
- Figure 5/5D/desktop.ini
- Figure 5/5E/
- Figure 5/5E/(bot)nSyb-LexA LexAop-deGradHA plus HA.tif
- Figure 5/5E/(bot)nSyb-LexA LexAop-deGradHA elav.tif
- Figure 5/5E/(bot)nSyb-LexA LexAop-deGradHA elav+HA.tif
- Figure 5/5E/(top)nSyb-LexA over plus HA.tif
- Figure 5/5E/(top)nSyb-LexA over plus elav.tif
- Figure 5/5E/(top)nSyb-LexA over plus elav+HA.tif
- Figure 5/5E/desktop.ini
- Figure 5/desktop.ini
