# Supplementary material for: Functional profiling and visualization of the sphingolipid metabolic network in vivo
Source: EMBO Rep. 2025 Nov 10;26(24):6380–417. doi: 10.1038/s44319-025-00632-0 (PMC12714868; doi:10.1038/s44319-025-00632-0)
Supplement: Supplementary file 8 — Source data Fig. 5 [file 44319_2025_632_MOESM8_ESM.zip › Figure 5/5C/5C quantification.xlsx]

## Sheet: 5C
N=1		CG6962-3XHA		actin		CG6962-3XHA/Actin	Normalized to control			control	nSyb>deGradHA
control	1	68423.3	3	60473		1.13147	1			1	0.224286	3.17788e-06
nSyb-deGradHA	2	10227.4	4	40301.5		0.253772	0.224286			1	0.21186
										1	0.254387
N=2										1	0.476612
control	1	65858.6	1	47523.4		1.38581	1			1	0.463054
nSyb-deGradHA	2	20735.7	2	70626		0.293599	0.21186
N=3
control	1	61211.1	1	38529		1.5887	1
nSyb-deGradHA	2	26369.4	2	65247.3		0.404145	0.254387
N=4
control	1	35917.8	1	28936.5		1.24126	1
nSyb-deGradHA	2	15172.8	2	25646.9		0.591601	0.476612
N=5
control	3	36547.6	3	33790.6		1.08159	1
nSyb-deGradHA	4	12836.2	4	25629.6		0.500835	0.463054
