# Supplementary material for: Functional profiling and visualization of the sphingolipid metabolic network in vivo
Source: EMBO Rep. 2025 Nov 10;26(24):6380–417. doi: 10.1038/s44319-025-00632-0 (PMC12714868; doi:10.1038/s44319-025-00632-0)
Supplement: Supplementary file 8 — Source data Fig. 5 [file 44319_2025_632_MOESM8_ESM.zip › Figure 5/5D/5D quantification.xlsx]

## Sheet: 5D
N=1		CG6962-3XHA		actin		CG6962-3XHA/actin	normalized to control		control	repo>deGradHA	T-test
Control	1	45505	1	47127.8		0.965566	1		1	0.846694	0.375618
repo>deGradHA	2	53920	2	65954		0.817539	0.846694		1	1.39195
N=2									1	1.24912
Control	1	27812.2	1	30194.8		0.921093	1
repo>deGradHA	2	25751.4	2	20085.1		1.28211	1.39195
N=3
Control	3	26828.6	3	29680.7		0.903909	1
repo>deGradHA	4	32518.6	4	28800.6		1.12909	1.24912
