# Supplementary material for: Functional profiling and visualization of the sphingolipid metabolic network in vivo
Source: EMBO Rep. 2025 Nov 10;26(24):6380–417. doi: 10.1038/s44319-025-00632-0 (PMC12714868; doi:10.1038/s44319-025-00632-0)
Supplement: Supplementary file 9 — Source data Fig. 6 [file 44319_2025_632_MOESM9_ESM.zip]

Archive with 37 entries (28 files):
- Figure 6/
- Figure 6/6B/
- Figure 6/6B/(top) control OlyAw.tif
- Figure 6/6B/(top) control cnx99a.tif
- Figure 6/6B/(top) control merge.tif
- Figure 6/6B/KO cnx99a.tif
- Figure 6/6B/KO merge-1.tif
- Figure 6/6B/KO OlyAw.tif
- Figure 6/6B/desktop.ini
- Figure 6/6C/
- Figure 6/6C/6C.xlsx
- Figure 6/6C/desktop.ini
- Figure 6/6D/
- Figure 6/6D/6D.xlsx
- Figure 6/6D/desktop.ini
- Figure 6/6F/
- Figure 6/6F/54C_decon_OlyA+membrane.tif
- Figure 6/6F/54C_decon_OlyAw.tif
- Figure 6/6F/54C_decon_membrane.tif
- Figure 6/6F/desktop.ini
- Figure 6/6G/
- Figure 6/6G/rh1 membrane.tif (RGB).tif
- Figure 6/6G/rh1 merge.tif (RGB).tif
- Figure 6/6G/rh1 OlyAw.tif (RGB).tif
- Figure 6/6G/desktop.ini
- Figure 6/6H/
- Figure 6/6H/flo2RFP.tif
- Figure 6/6H/OlyAw.tif
- Figure 6/6H/desktop.ini
- Figure 6/6I/
- Figure 6/6I/OlyAw.tif
- Figure 6/6I/GPI-mcherry.tif
- Figure 6/6I/desktop.ini
- Figure 6/6J/
- Figure 6/6J/6J.xlsx
- Figure 6/6J/desktop.ini
- Figure 6/desktop.ini
