# Supplementary material for: Functional profiling and visualization of the sphingolipid metabolic network in vivo
Source: EMBO Rep. 2025 Nov 10;26(24):6380–417. doi: 10.1038/s44319-025-00632-0 (PMC12714868; doi:10.1038/s44319-025-00632-0)
Supplement: Supplementary file 9 — Source data Fig. 6 [file 44319_2025_632_MOESM9_ESM.zip › Figure 6/6C/6C.xlsx]

## Sheet: Fig. 6C
Pearson's coefficient	Tub-GAL4>OlyAw	Tub-GAL4>OlyAw; CpesKO/KO
	0.39	0.2
	0.52	0.2
	0.53	0.34
	0.57	0.2
	0.34	0.17
	0.38	0.23
	0.45	0.26
	0.39	0.26
	0.3	0.36
		0.35
		0.37
	0.24	0.31
	0.39	0.43
	0.23	0.21
