# Supplementary material for: Functional profiling and visualization of the sphingolipid metabolic network in vivo
Source: EMBO Rep. 2025 Nov 10;26(24):6380–417. doi: 10.1038/s44319-025-00632-0 (PMC12714868; doi:10.1038/s44319-025-00632-0)
Supplement: Supplementary file 9 — Source data Fig. 6 [file 44319_2025_632_MOESM9_ESM.zip › Figure 6/6D/6D.xlsx]

## Sheet: Fig. 6D
OlyA fluorescence	Tub-GAL4>OlyAw	Tub-GAL4>OlyAw; CpesKO/KO	Tub-GAL4>OlyAw (normalized to Tub-GAL4>OlyAw)	Tub-GAL4>OlyAw; CpesKO/KO (normalized to Tub-GAL4>OlyAw)
N=1	43.865	31.67	0.899735	0.649598
	54.355	36.615	1.1149	0.751027
	47.983	33.162	0.984201	0.680201
	48.81	41.16	1.00116	0.844251
		40.281		0.826222
		50.301		1.03175
N=2	26.935	20.078	1.05542	0.786735
	25.225	29.087	0.988415	1.13974
	24.402	20.234	0.956166	0.792848
N=3	56.529	28.321	0.77083	0.386186
	80.113	53.862	1.09242	0.734463
	96.1	65.126	1.31042	0.888059
	83.679	52.904	1.14105	0.7214
	50.255	51.734	0.685278	0.705446
