# Supplementary material for: Functional profiling and visualization of the sphingolipid metabolic network in vivo
Source: EMBO Rep. 2025 Nov 10;26(24):6380–417. doi: 10.1038/s44319-025-00632-0 (PMC12714868; doi:10.1038/s44319-025-00632-0)
Supplement: Supplementary file 9 — Source data Fig. 6 [file 44319_2025_632_MOESM9_ESM.zip › Figure 6/6J/6J.xlsx]

## Sheet: Fig. 6J
actin-GAL4>OlyAw+flo2-RFP					actin-GAL4>OlyAw+GPI-HA-mCherry
	# of puncta					# of puncta
OlyAw	34				OlyAw	10
mCherry-GPI	67				mCherry-GPI	10
OlyAw+mCherry-GPI	15	0.223881			OlyAw+mCherry-GPI	5	0.5
OlyAw	24				OlyAw	9
mCherry-GPI	54				mCherry-GPI	14
OlyAw+mCherry-GPI	13	0.240741			OlyAw+mCherry-GPI	8	0.571429
OlyAw	15				OlyAw	10
mCherry-GPI	33				mCherry-GPI	16
OlyAw+mCherry-GPI	11	0.333333			OlyAw+mCherry-GPI	6	0.375
OlyAw	10				OlyAw	12
mCherry-GPI	21				mCherry-GPI	15
OlyAw+mCherry-GPI	3	0.142857			OlyAw+mCherry-GPI	7	0.466667
					OlyAw	26
					mCherry-GPI	66
					OlyAw+mCherry-GPI	30	0.454545
