# Supplementary material for: Functional profiling and visualization of the sphingolipid metabolic network in vivo
Source: EMBO Rep. 2025 Nov 10;26(24):6380–417. doi: 10.1038/s44319-025-00632-0 (PMC12714868; doi:10.1038/s44319-025-00632-0)
Supplement: Supplementary file 10 — Source data Fig. 7 [file 44319_2025_632_MOESM10_ESM.zip]

Archive with 54 entries (45 files):
- Figure 7/
- Figure 7/7A/
- Figure 7/7A/nSyb-GAL4 LUC-IR_inset.tif
- Figure 7/7A/nSyb-GAL4 dSMPD4-IR BL51682_Merge.tif
- Figure 7/7A/nSyb-GAL4 dSMPD4-IR BL51682_inset.tif
- Figure 7/7A/nSyb-GAL4 dSMPD4-IR v110163_inset.tif
- Figure 7/7A/nSyb-GAL4 dSMPD4-IR v110163_Merge.tif
- Figure 7/7A/nSyb-GAL4 nSMase-IR BL36759_inset.tif
- Figure 7/7A/nSyb-GAL4 nSMase-IR BL36759_Merge.tif
- Figure 7/7A/nSyb-GAL4 nSMase-IR v107062_inset.tif
- Figure 7/7A/nSyb-GAL4 nSMase-IR v107062_Merge.tif
- Figure 7/7A/nSyb-GAL4 aSMase-IR v12227_inset.tif
- Figure 7/7A/nSyb-GAL4 aSMase-IR v12227_Merge.tif
- Figure 7/7A/nSyb-GAL4 LUC-IR_Merge.tif
- Figure 7/7A/7A.xlsx
- Figure 7/7A/desktop.ini
- Figure 7/7B/
- Figure 7/7B/repo-GAL4 dSMPD4-IR BL51682_inset.tif
- Figure 7/7B/repo-GAL4 dSMPD4-IR BL51682_Merge.tif
- Figure 7/7B/repo-GAL4 dSMPD4-IR v110163_inset.tif
- Figure 7/7B/repo-GAL4 dSMPD4-IR v110163_Merge.tif
- Figure 7/7B/repo-GAL4 nSMase-IR BL36759_inset.tif
- Figure 7/7B/repo-GAL4 nSMase-IR BL36759_Merge.tif
- Figure 7/7B/repo-GAL4 nSMase-IR v107062_inset.tif
- Figure 7/7B/repo-GAL4 nSMase-IR v107062_Merge.tif
- Figure 7/7B/repo-GAL4 aSMase-IR v12227_inset.tif
- Figure 7/7B/repo-GAL4 aSMase-IR v12227_Merge.tif
- Figure 7/7B/repo-GAL4 LUC-IR_inset.tif
- Figure 7/7B/repo-GAL4 LUC-IR_Merge.tif
- Figure 7/7B/7B.xlsx
- Figure 7/7B/desktop.ini
- Figure 7/7C-E/
- Figure 7/7C-E/7C-E.xlsx
- Figure 7/7C-E/desktop.ini
- Figure 7/7F/
- Figure 7/7F/anti-HA.tif
- Figure 7/7F/anti-Lamin.tif
- Figure 7/7F/desktop.ini
- Figure 7/7G/
- Figure 7/7G/7G.xlsx
- Figure 7/7G/desktop.ini
- Figure 7/7H/
- Figure 7/7H/nSMaseKO Lamin.tif
- Figure 7/7H/w1118 Lamin.tif
- Figure 7/7H/dSMPD4KO Lamin.tif
- Figure 7/7H/dSMPD4KO actin-dSMPD4-myc Lamin.tif
- Figure 7/7H/desktop.ini
- Figure 7/7I/
- Figure 7/7I/7I.xlsx
- Figure 7/7I/desktop.ini
- Figure 7/7J/
- Figure 7/7J/7J.xlsx
- Figure 7/7J/desktop.ini
- Figure 7/desktop.ini
