# Supplementary material for: Functional profiling and visualization of the sphingolipid metabolic network in vivo
Source: EMBO Rep. 2025 Nov 10;26(24):6380–417. doi: 10.1038/s44319-025-00632-0 (PMC12714868; doi:10.1038/s44319-025-00632-0)
Supplement: Supplementary file 10 — Source data Fig. 7 [file 44319_2025_632_MOESM10_ESM.zip › Figure 7/7A/7A.xlsx]

## Sheet: Fig. 7A
	nSyb-GAL4>OlyAw+RNAi
	LUC-IR (BL31603)	dSMPD4-IR (BL51682)	nSMase-IR (BL36759)	aSMase-IR (v12227)	dSMPD4-IR (v110163)	nSMase-IR (v107062)
N=1	0.802478	2.76682	0.789615	1.21977	1.23822
	1.19752	4.07095	1.07965	2.11292	1.37739
		4.86729	1.21339	1.1102	1.54533
N=2	0.893754	2.20279
	1.20172	3.27954
	0.562103
	1.34242
N=3	0.756331	4.02451	1.51831	1.93925	1.06246
	1.24367	6.29989	1.67857		1.52707
		4.6329
N=4	1	3.03124	1.49504	1.47071	1.07179
		1.98708	0.908381		1.08231
		2.62121
N=5	0.719145			0.390408		0.851011
	1.24033			0.41799		0.422484
	0.852173			0.557604		0.915085
	1.18835					1.10862
