# Supplementary material for: Functional profiling and visualization of the sphingolipid metabolic network in vivo
Source: EMBO Rep. 2025 Nov 10;26(24):6380–417. doi: 10.1038/s44319-025-00632-0 (PMC12714868; doi:10.1038/s44319-025-00632-0)
Supplement: Supplementary file 10 — Source data Fig. 7 [file 44319_2025_632_MOESM10_ESM.zip › Figure 7/7B/7B.xlsx]

## Sheet: Fig. 7B
	nSyb-LexA>LexAop-OlyAw; repo-GAL4>UAS-RNAi
	LUC-IR (BL31603)	dSMPD4-IR (BL51682)	nSMase-IR (BL36759)	aSMase-IR (v12227)	dSMPD4-IR (v110163)	nSMase-IR (v107062)
N=1	0.791426	1.81891		1.2624		1.62659
	0.993197			1.17645		1.7465
	1.21538			1.12386
N=2	0.436673	1.30247		1.37093	0.898767
	1.494			2.82592	0.89281
	1.06933			2.08764
N=3	0.947903		0.59615		0.768435	0.453744
	1.03227		0.888144		1.05861	0.456713
	1.01982					0.628711
N=4	1			3.73856
				4.60298
				3.56609
N=5	1.19606		0.565012
	0.803938		0.937301
N=6	1.05332		1.37573
	0.946678		1.39379
			1.44138
			0.91212
N=7	1.29407	1.13356		0.824636
	0.718643	0.978565		1.95144
	0.98729			1.53051
N=8	1.008					1.11058
	1.00273					1.17306
	0.989265					1.67097
N=9	0.865154	1.40626		1.45209
	1.05678	0.69813		1.55108
	1.07807	1.03178		1.13853
	1.31258			1.47427
	0.99978
	0.754765
	0.932875
N=10	1.87902			2.02244
	0.906539			2.06034
	0.610918			1.776
	0.603518			1.29471
	1.21917			1.95546
	0.653113			0.983629
	1.12771
