# Supplementary material for: Functional profiling and visualization of the sphingolipid metabolic network in vivo
Source: EMBO Rep. 2025 Nov 10;26(24):6380–417. doi: 10.1038/s44319-025-00632-0 (PMC12714868; doi:10.1038/s44319-025-00632-0)
Supplement: Supplementary file 10 — Source data Fig. 7 [file 44319_2025_632_MOESM10_ESM.zip › Figure 7/7C-E/7C-E.xlsx]

## Sheet: Fig. 7C-E
	TABLE 5 Total ng/brain Cer, CerOH, CerPE, CerPEOH, GlucCer, PC, PS, PE Nov 2023										Method 2		TABLE 6 Total ng/brain Cer, Nov 2023																																		Method 2		TABLE 7 Total ng/brain GlucosylCer, Nov 2023
Genotype	CER ng/brain	CER-OH ng/brain	GlucCER ng/brain	CerPE ng/brain	CerPE-OH ng/brain	PC ng/brain	PE ng/brain	PS ng/brain	TOTAL ng/brain		name	shorthand	Cer d14:0/20:0	Cer d14:0/20:1	Cer d14:0/22:0	er d14:0/22:1	Cerd14:0/24:0	Cer d14:1/18:0	Cer d14:1/20:0	Cer d14:1/20:1	Cer d14:1/22:0	Cer d14:1/22:1	Cer d14:1/24:0	Cer d14:2/20:1	Cer d14:2/22:0	Cer d14:2/22:1	Cer d15:1/18:1	Cer d15:1/20:0	Cer d15:1/22:0	Cer d16:0/16:0	Cer d16:0/18:0	Cer d16:1/18:0	Cerd16:1/20:0	Cer d16:1/20:1	Cer d16:1/20:0	Cer d16:1/22:0	Cer d16:1/22:1	Cer d16:1/24:0	Cer d16:1/24:1	Cer d16:2/16:0	Cerd14:1/18:1-OH	Cerd14:1/20:0-OH	Cerd14:1/20:1-OH	Cerd14:1/22:0-OH	Cerd14:1/22:1-OH		name	shorthand	GlucCer d14:0/16:0
w-;;CG6962[KO]	2.06957	0.110925	0.402087	138.941	1.10234	287.144	1038.27	224.207	1692.25	1	CG 1	w-;;CG6962[KO]	0.0595228	0.0403586	0.0682929	0.0203011	0.0200575	0.0509151	0.410975	0.0488038	0.850616	0.0489662	0.0404398	0.00966332	0	0.00698358	0	0.162003	0.040521	0.0586296	0.0496159	0.0184334	0.0168905	0.0156724	0.0145356	0.0130739	0	0	0.00430383	0	0.017865	0.0272035	0.0234681	0	0.0423887	1	CG 1	w-;;CG6962[KO]	0.00754928
w-;;CG6962[KO]	2.25454	0.118472	0.769394	142.621	1.45543	318.853	938.253	211.599	1615.92	2	CG 2	w-;;CG6962[KO]	0.0165111	0.0645977	0.107918	0.0285115	0.0131919	0.112599	0.46095	0.0511505	0.915942	0.0206815	0.0996625	0.00851089	0	0.00595762	0	0.0973646	0.0453631	0.074981	0.0566825	0.0118301	0.0195751	0.00638317	0.0144685	0.017192	0	0	0.00451077	0	0.0310648	0.0600018	0.0102131	0	0.017192	2	CG 2	w-;;CG6962[KO]	0.00135223
w-;;CG6962[KO]	2.23714	0.0783954	0.518962	107.267	0.856047	376.293	740.903	162.026	1390.18	3	CG 3	w-;;CG6962[KO]	0.0284605	0.0487903	0.0675417	0.0214851	0.0290872	0.0641932	0.477011	0.0477801	0.953402	0.0660856	0.0841916	0.00562082	0	0.0180323	0	0.098442	0.0637448	0.0571451	0.0322319	0.00957128	0.0122289	0.0103324	0.0151972	0.00442965	0	0	0.0221339	0	0.0192726	0.0355953	0.00552744	0	0.018	3	CG 3	w-;;CG6962[KO]	0.00431058
w-;;CG6962[KO]	1.9183	0.0420343	0.292439	123.058	0.751323	381.235	1208.04	232.31	1947.64	4	CG 4	w-;;CG6962[KO]	0.0278977	0.0278771	0.0442035	0.00945158	0.0231777	0.0508926	0.424415	0.0193284	0.862192	0.0207436	0.130378	0.00847624	0	0.0104959	0	0.0647329	0.0572438	0.0501897	0.0251142	0.00585647	0.0112922	0.0101244	0.00900739	0.0195632	0	0	0.00564475	0	0.00666294	0.00636312	0	0	0.0290082	4	CG 4	w-;;CG6962[KO]	0.00543832
w-;;nSMase[KO]	1.246	0.067991	0.250166	177.836	1.28468	282.554	915.315	207.058	1585.61	5	N 1	w-;;nSMase[KO]	0.0198566	0.00983964	0.0294303	0.0229592	0.0252639	0.0494641	0.271255	0.0294303	0.389863	0.0231365	0.0270369	0.00842131	0	0.00859861	0.0141833	0.14529	0.0668386	0.0294303	0.0453865	0.0147151	0	0.0156016	0	0	0	0	0	0	0.0540737	0	0	0	0.0139173	5	N 1	w-;;nSMase[KO]	0.00252307
w-;;nSMase[KO]	1.30742	0.0405522	0.417642	174.439	1.3799	333.517	1070.6	198.646	1780.35	6	N 2	w-;;nSMase[KO]	0.0167109	0.0179772	0.070445	0	0.0491381	0.0480631	0.247671	0.0354983	0.396619	0.0267599	0.074394	0.00687184	0	0.00892737	0.0188133	0.0705716	0.0473268	0.0515898	0.0857898	0.00494593	0.00620746	0	0	0.0122943	0	0	0.0108011	0	0.0181086	0	0	0	0.0224436	6	N 2	w-;;nSMase[KO]	0.0036277
w-;;nSMase[KO]	1.50069	0.0528023	0.165876	173.473	1.02578	340.167	811.129	196.092	1523.61	7	N 3	w-;;nSMase[KO]	0.0396104	0.0256057	0.0488744	0	0.0170899	0.0669328	0.321337	0.0400594	0.423964	0.0216828	0.0541143	0.0129561	0	0.00584077	0.0165395	0.126397	0.0851615	0.0661161	0.0761101	0.00720228	0.0150951	0	0	0.0115592	0	0	0.0184382	0	0.0296124	0	0	0	0.0231899	7	N 3	w-;;nSMase[KO]	0.00250625
w-;;nSMase[KO]	1.23574	0.0369374	0.36635	191.377	1.59623	308.486	978.287	237.184	1718.57	8	N 4	w-;;nSMase[KO]	0.0149338	0.0408789	0.0352551	0	0.0189379	0.0428596	0.224296	0.0179382	0.474827	0.025683	0.0628931	0.0122578	0	0.00252479	0.0124316	0.111207	0.0451457	0.0190443	0.0346993	0.0043355	0.0113144	0	0	0.0121134	0	0	0.0121676	0	0.0232019	0	0	0	0.0137355	8	N 4	w-;;nSMase[KO]	0.00182938
w-;;	2.2703	0.0527892	0.353346	118.997	1.01979	292.185	1054.78	239.457	1709.12	9	+ 1	w-;;	0.0138659	0.0423206	0.0651684	0.0235553	0.0250467	0.0529637	0.35771	0.0849528	1.18945	0.033698	0.146099	0.013541	0.012918	0.0136366	0.0204343	0.0183153	0.0312203	0	0	0	0.025151	0	0	0.0179244	0.00879671	0.0156263	0.0428321	0.0150742	0	0	0	0.00837434	0.0444148	9	+ 1	w-;;	0.00402538
w-;;	2.11562	0.026335	0.270943	110.08	0.937223	401.522	1005.91	207.627	1728.49	10	+ 2	w-;;	0.0224227	0.0261162	0.0779363	0.0124389	0.0139872	0.064645	0.335249	0.0816115	1.05779	0.0288009	0.098926	0.0142168	0.00345618	0.0113857	0.0172355	0.0685165	0.0604924	0.0579305	0	0	0.00669894	0	0	0.00904836	0.00702871	0.00858247	0.0212808	0.0098225	0	0	0	0.00563091	0.0207041	10	+ 2	w-;;	0.00427839
w-;;	2.23018	0.0214185	0.191167	107.125	0.815301	374.541	887.474	190.185	1562.58	11	+ 3	w-;;	0.027555	0.0331484	0.105972	0.0178353	0.0224341	0.0826322	0.381561	0.0303838	1.10685	0.0376424	0.089317	0.00903285	0.0109959	0.00938245	0.0148179	0.0807796	0.0730972	0.0307472	0	0	0.00971159	0	0	0.0132571	0.00889098	0.0222664	0.0118739	0	0	0	0	0.0136385	0.00777997	11	+ 3	w-;;	0.00345748
w-;;	2.08478	0.0728239	0.273636	108.308	0.909397	364.137	860.041	183.471	1519.3	12	+ 4	w-;;	0.0166035	0.0583511	0.116954	0.0219917	0.116042	0.0720254	0.279627	0.020448	1.08433	0.0233874	0.0970901	0.00952671	0.00876135	0.0241519	0.0154826	0.00594841	0.030039	0.00750651	0	0	0	0	0	0.0169234	0.00386512	0.00980236	0.0281542	0.0177721	0	0	0	0.0113688	0.0614551	12	+ 4	w-;;	0.0161327
[truncated: 64 more columns]
