# Supplementary material for: Functional profiling and visualization of the sphingolipid metabolic network in vivo
Source: EMBO Rep. 2025 Nov 10;26(24):6380–417. doi: 10.1038/s44319-025-00632-0 (PMC12714868; doi:10.1038/s44319-025-00632-0)
Supplement: Supplementary file 10 — Source data Fig. 7 [file 44319_2025_632_MOESM10_ESM.zip › Figure 7/7G/7G.xlsx]

## Sheet: Fig. 7G
CG6962/dSMPD4-HG/+
Nuclear envelope	Mitochondria	Plasma membrane	Lysosome
0.56	0.13	0.24	0
0.72	0.1	0.25	0.01
0.62	0.09	0.23	0.06
0.67	0.12	0.31	0.04
0.52	0.02	0.14	0.04
0.67	0.18	0.09	0.02
	0.14	-0.01	-0.09
	0.15	0.08	0.02
	0.11	0.19	-0.01
		0.24
		0.15
		0.11
