# Supplementary material for: Functional profiling and visualization of the sphingolipid metabolic network in vivo
Source: EMBO Rep. 2025 Nov 10;26(24):6380–417. doi: 10.1038/s44319-025-00632-0 (PMC12714868; doi:10.1038/s44319-025-00632-0)
Supplement: Supplementary file 10 — Source data Fig. 7 [file 44319_2025_632_MOESM10_ESM.zip › Figure 7/7I/7I.xlsx]

## Sheet: Fig. 7I
Percentage of nuclear blebbing
w1118	dSMPD4-KO/dSMPD4-KO	actin>dSMPD4-myc; dSMPD4-KO/dSMPD4-KO	nSMase-KO/nSMase-KO
1.33333	13.6461	1.99005	3.2
2.2831	10.8626	0.46729	2.72727
0.911162	10.0324	1.75439	1.84049
