# Supplementary material for: Functional profiling and visualization of the sphingolipid metabolic network in vivo
Source: EMBO Rep. 2025 Nov 10;26(24):6380–417. doi: 10.1038/s44319-025-00632-0 (PMC12714868; doi:10.1038/s44319-025-00632-0)
Supplement: Supplementary file 10 — Source data Fig. 7 [file 44319_2025_632_MOESM10_ESM.zip › Figure 7/7J/7J.xlsx]

## Sheet: Fig. 7J
Performance index
w1118	dSMPD4KO	nSMaseKO
61	41	52
67	41	66
64	60	71
80	47	74
